# Supplementary material for: Effect of copaíba essential oil (Copaifera officinalis L.) as a natural preservative on the oxidation and shelf life of sheep burgers
Source: PLoS One. 2021 Mar 18;16(3):e0248499. doi: 10.1371/journal.pone.0248499 (PMC7971551; doi:10.1371/journal.pone.0248499)
Supplement: S1 File — (color data, pH data, cooking loss data,texture data, consumer acceptability data, lipid oxidation data, total phenolic content data and antioxidant activity data). (XLSX) [file pone.0248499.s001.xlsx]

## Sheet: Data
Treatment	Days of storage	pH	L	a	b	Texture	Cooking losses	Tbars	DPPh	ABTS	TPC		Consumer	Treatment	Consumer	Odor	Flavor	Tenderness	Overall
1	1	6.09	31.16	11.56	3.71	1.4	37.86	0.2	29.19	68.69	0.21			1	1	4	4	4	4
1	1	5.95	37.9	13.13	4.5	1.4	37.22	0.18	26.12	67.62	0.18			1	2	7	7	8	8
1	1	6.08	31.15	11.55	3.72	1.3	37.85	0.21	29.18	68.68	0.2			1	3	4	4	4	3
2	1	6.07	35.22	11.72	3.7	1.38	38.53	0.09	27.32	59.63	0.2			1	4	6	7	9	7
2	1	6	35.58	10.87	3.91	1.47	38.12	0.12	28.89	80.39	0.23			1	5	8	6	7	6
2	1	6.06	35.21	11.73	3.71	1.38	38.52	0.09	27.33	59.62	0.2			1	6	8	8	8	8
3	1	6.01	35.42	12.89	5.03	1.37	38.1	0.09	28.37	69.69	0.22			1	7	7	8	7	7
3	1	6.03	38.83	12.14	5.73	1.45	38.85	0.11	27.1	67.9	0.23			1	8	4	6	7	6
3	1	6.01	35.41	12.89	5.04	1.38	38.1	0.09	28.38	69.69	0.21			1	9	7	7	9	7
4	1	6.02	33.81	12.29	4.62	1.39	39.73	0.17	29.64	73.82	0.22			1	10	8	8	7	9
4	1	5.99	35.96	11.5	4.77	1.39	39.06	0.01	26.72	69.54	0.2			1	11	7	8	8	8
4	1	6.03	33.82	12.29	4.61	1.39	39.74	0.16	29.65	73.81	0.21			1	12	6	7	7	7
1	3	6.05	31.53	10.1	4.36	1.27	33.35	0.29	25.67	36.02	0.2			1	13	8	8	8	8
1	3	6.06	32.81	11.01	3.98	1.27	33.45	0.29	24.78	33.81	0.21			1	14	4	7	8	6
1	3	6.05	31.52	10.09	4.35	1.26	33.36	0.28	25.68	36.01	0.2			1	15	7	7	8	8
2	3	6.05	33.6	11.13	5.19	1.34	32.68	0.28	27.77	37.73	0.22			1	16	6	8	8	8
2	3	6.06	33.2	11.13	4.8	1.31	31.9	0.26	27.84	39.16	0.22			1	17	7	7	8	7
2	3	6.06	33.61	11.12	5.2	1.34	32.69	0.28	27.78	37.74	0.21			1	18	3	7	7	7
3	3	6.05	37.03	11.2	6.9	1.34	33.49	0.23	26.27	31.74	0.21			1	19	8	8	8	8
3	3	6.02	35.5	11.12	5.31	1.45	33.96	0.19	25.22	32.45	0.17			1	20	6	7	8	7
3	3	6.05	37.02	11.19	6.8	1.35	33.5	0.22	26.26	31.75	0.21			1	21	7	9	7	7
4	3	6.02	32.54	11.93	5.33	0.8	33	0.23	30.09	27.75	0.17			1	22	3	7	7	7
4	3	6.03	36.86	10.96	6.04	1.62	32.61	0.18	28.82	62.55	0.22			1	23	8	7	9	8
4	3	6.02	32.53	11.92	5.32	0.81	33.01	0.22	30.08	27.76	0.17			1	24	7	7	7	7
1	7	6.02	31.58	9.87	4.1	1.26	34.95	0.63	18.71	30.46	0.16			1	25	7	8	8	7
1	7	6.07	32.48	8.52	3.11	1.24	34.92	0.62	24.55	30.24	0.16			1	26	7	7	3	7
1	7	6.02	31.59	9.88	4.11	1.26	34.94	0.63	18.72	30.47	0.15			1	27	7	7	8	7
2	7	6.05	31.65	9.49	3.37	1.33	33.43	0.43	23.2	32.17	0.15			1	28	4	7	8	7
2	7	6.07	32.75	9.79	4.07	1.29	33.86	0.41	24.03	32.31	0.15			1	29	7	7	7	7
2	7	6.07	31.66	9.5	3.38	1.34	33.44	0.42	23.04	32.18	0.14			1	30	6	7	6	4
3	7	6.08	35.58	10.89	4.92	1.5	35.42	0.28	22.23	28.6	0.15			1	31	8	8	8	8
3	7	6.08	35.35	10.25	4.08	0.91	35.24	0.27	21.33	28.82	0.17			1	32	7	7	7	7
3	7	6.07	35.57	10.88	4.91	1.4	35.41	0.28	22.22	28.61	0.15			1	33	7	8	8	8
4	7	6.08	33.95	11.86	5.05	1.1	32.47	0.25	25.97	35.09	0.18			1	34	7	8	7	8
4	7	6.09	33.17	11.89	5.3	1.11	33.85	0.22	23.2	37.23	0.18			1	35	9	7	6	8
4	7	6.08	33.94	11.85	5.04	1.1	32.46	0.24	25.96	35.1	0.19			1	36	4	8	4	8
1	14	6.45	29.78	4.5	2.13	1.05	28.84	2.34	14.67	25.04	0.1			1	37	7	9	9	9
1	14	6.5	31.73	5	3.2	1.36	28.92	2.34	15.57	26.75	0.11			1	38	3	7	8	9
1	14	6.44	29.79	4.51	2.14	1.06	28.85	2.33	14.68	25.05	0.1			1	39	8	4	9	7
2	14	6.41	29.98	5.16	2.86	1.31	25.91	1.01	16.92	26.11	0.13			1	40	9	8	9	8
2	14	6.31	31.97	5.23	3.79	1.3	25.14	1.02	15.27	30.6	0.15			1	41	8	9	9	9
2	14	6.4	29.99	5.17	2.87	1.31	25.9	1.01	16.91	26.12	0.13			1	42	4	6	6	6
3	14	6.22	30.01	5.19	2.85	1.2	24.33	0.92	13.02	29.46	0.2			1	43	7	7	7	7
3	14	6.49	31.78	5.32	3.32	0.99	24.63	0.93	17.22	27.1	0.13			1	44	7	7	8	7
3	14	6.22	30.02	5.2	2.86	1.2	24.34	0.93	13.03	29.47	0.2			1	45	7	4	6	7
4	14	6.3	30.72	6	3.24	0.86	23.36	0.65	17.59	27.82	0.14			1	46	7	3	7	3
4	14	6.31	29.4	7.97	3.13	0.83	23.1	0.65	18.86	35.66	0.13			1	47	6	7	7	6
4	14	6.32	30.71	6.01	3.23	0.85	23.36	0.64	17.58	27.83	0.14			1	48	8	7	7	7
														1	49	7	7	8	7
														1	50	7	4	8	6
														1	52	8	7	8	7
														1	53	8	8	9	8
														1	54	7	7	8	8
														1	55	7	7	8	7
														1	56	6	6	8	6
														1	57	8	8	7	7
														1	58	8	7	8	8
														1	59	6	3	3	3
														1	60	7	4	8	6
														1	61	7	6	4	4
														1	63	7	6	7	7
														1	64	4	2	2	2
														1	66	8	8	9	9
														1	67	8	9	8	8
														1	68	9	9	9	7
														1	69	8	9	8	8
														1	70	8	9	9	9
														2	1	6	7	8	7
														2	2	8	7	7	8
														2	3	6	6	6	4
														2	4	6	8	9	8
														2	5	6	4	8	6
														2	6	7	7	7	7
														2	7	7	7	7	7
														2	8	6	6	7	7
														2	9	7	7	9	7
														2	10	7	7	8	6
														2	11	7	8	8	8
														2	12	8	8	8	8
														2	13	8	9	9	8
														2	14	4	7	8	6
														2	15	7	8	8	8
														2	16	7	8	8	8
														2	17	7	6	8	7
														2	18	7	8	6	7
														2	19	8	8	8	8
														2	20	7	6	8	7
														2	21	9	9	7	9
														2	22	2	4	4	7
														2	23	9	9	9	9
														2	24	6	6	6	6
														2	25	8	8	8	8
														2	26	8	7	8	6
														2	27	7	8	8	8
														2	28	4	7	8	7
														2	29	3	3	3	3
														2	30	7	7	6	6
														2	31	8	9	9	9
														2	32	7	8	7	8
														2	33	7	8	7	7
														2	34	6	7	7	4
														2	35	6	4	4	7
														2	36	8	8	4	8
														2	37	8	9	6	8
														2	38	7	7	8	8
														2	39	8	9	9	9
														2	40	6	6	7	7
														2	41	9	9	9	9
														2	42	6	6	6	7
														2	43	7	7	7	7
														2	44	3	3	3	3
														2	45	7	7	8	7
														2	46	7	7	8	7
														2	47	6	6	7	4
														2	48	7	8	7	7
														2	49	7	8	8	8
														2	50	7	8	7	7
														2	52	8	8	9	8
														2	53	9	9	9	9
														2	54	6	7	7	8
														2	55	8	8	8	8
														2	56	8	8	8	8
														2	57	8	9	8	8
														2	58	7	8	9	8
														2	59	7	7	7	7
														2	60	4	7	8	8
														2	61	6	6	4	4
														2	63	8	8	4	8
														2	64	6	6	6	6
														2	66	9	9	8	8
														2	67	7	7	8	7
														2	68	9	9	9	9
														2	69	6	6	7	7
														2	70	9	8	8	8
														3	1	4	7	8	7
														3	2	8	8	7	8
														3	3	6	7	6	6
														3	4	8	8	9	8
														3	5	3	6	7	6
														3	6	7	7	7	7
														3	7	7	8	8	8
														3	8	6	7	7	7
														3	9	7	7	9	7
														3	10	9	6	9	8
														3	11	8	8	8	8
														3	12	8	7	7	7
														3	13	8	9	8	8
														3	14	6	6	8	6
														3	15	7	7	6	7
														3	16	9	9	9	9
														3	17	8	7	7	7
														3	18	8	8	7	8
														3	19	8	8	8	8
														3	20	6	7	8	7
														3	21	9	8	8	8
														3	22	3	7	7	7
														3	23	7	8	8	8
														3	24	8	8	8	8
														3	25	8	6	6	6
														3	26	8	7	8	8
														3	27	6	7	7	7
														3	28	8	8	8	8
														3	29	7	7	7	7
														3	30	7	3	3	3
														3	31	7	7	8	7
														3	32	7	8	9	9
														3	33	8	9	8	9
														3	34	3	7	6	7
														3	35	9	9	8	8
														3	36	8	8	8	8
														3	37	6	8	9	9
														3	38	3	7	7	6
														3	39	9	7	6	8
														3	40	8	8	8	8
														3	41	7	7	9	7
														3	42	6	7	6	6
														3	43	7	7	3	7
														3	44	2	2	3	1
														3	45	7	8	8	8
														3	46	8	8	7	7
														3	47	6	8	8	7
														3	48	7	8	8	8
														3	49	8	8	8	8
														3	50	8	7	8	8
														3	52	8	8	9	8
														3	53	8	7	7	7
														3	54	8	7	8	7
														3	55	6	6	7	6
														3	56	7	7	8	7
														3	57	8	8	8	8
														3	58	8	9	8	8
														3	59	4	3	6	4
														3	60	4	6	6	8
														3	61	7	4	4	4
														3	63	8	7	8	8
														3	64	6	7	7	7
														3	66	9	9	8	9
														3	67	9	9	8	9
														3	68	9	9	9	9
														3	69	7	9	8	8
														3	70	9	9	9	9
														4	1	4	6	8	6
														4	2	7	7	7	8
														4	3	6	7	7	7
														4	4	7	7	9	7
														4	5	3	6	7	6
														4	6	7	7	7	7
														4	7	7	8	8	8
														4	8	4	6	6	6
														4	9	7	6	9	7
														4	10	8	9	6	9
														4	11	7	8	8	8
														4	12	8	8	7	8
														4	13	8	8	8	8
														4	14	4	6	3	3
														4	15	7	8	7	8
														4	16	8	8	8	8
														4	17	8	8	6	7
														4	18	8	8	7	8
														4	19	8	8	8	8
														4	20	7	7	8	7
														4	21	7	7	7	7
														4	22	2	3	3	4
														4	23	8	9	9	8
														4	24	6	6	6	6
														4	25	7	7	8	8
														4	26	7	8	8	8
														4	27	7	9	8	8
														4	28	8	8	8	8
														4	29	3	3	3	7
														4	30	7	3	3	3
														4	31	7	7	8	7
														4	32	6	8	9	8
														4	33	8	9	8	8
														4	34	7	7	7	6
														4	35	9	8	6	9
														4	36	8	8	8	8
														4	37	9	9	9	9
														4	38	7	8	8	8
														4	39	9	9	8	8
														4	40	8	8	9	9
														4	41	9	9	9	9
														4	42	6	7	6	7
														4	43	7	7	7	7
														4	44	8	8	8	8
														4	45	8	8	7	8
														4	46	8	9	9	9
														4	47	6	7	8	6
														4	48	6	6	7	7
														4	49	6	6	8	7
														4	50	8	9	8	9
														4	52	8	9	9	9
														4	53	7	8	6	7
														4	54	7	3	3	3
														4	55	8	8	8	8
														4	56	8	8	8	8
														4	57	8	8	7	8
														4	58	7	7	9	8
														4	59	6	3	6	3
														4	60	3	4	6	4
														4	61	6	4	4	4
														4	63	8	8	8	8
														4	64	6	6	6	6
														4	66	9	9	9	9
														4	67	9	9	9	9
														4	68	9	9	9	9
														4	69	7	9	8	8
														4	70	9	9	9	9
